# Supplementary material for: Bivariate segmentation of SNP-array data for allele-specific copy number analysis in tumour samples
Source: BMC Bioinformatics. 2013 Mar 5;14:84. doi: 10.1186/1471-2105-14-84 (PMC3599505; doi:10.1186/1471-2105-14-84)
Supplement: Additional file 4 — Results of the analyses of real data with a combination of CnaStruct and other methods. The analyzed samples are: (i) Two samples from the Affymetrix platform, which are bundled with the TAPS software package (example02 and example16). These samples were analyzed with CnaStruct-TAPS. Provided TAPS results format: columns “Start” and “End” specify probe genomic positions within chromosome (ii) Two samples from the Illumina plaform, which come from a cell-line dilution series [8]. The two picked samples present normal cell contaminations of 0% and 53%. Chromosomes 6 and 16 were excluded beforehand (see [8,17]). These samples were analyzed with CnaStruct-GAP and CnaStruct-ASCAT. The compressed file contains one tab-delimited table per analysis. ASCAT results format: columns “start” and “end” specify probe indexes; “nA” and “nB” specify the number of A and B alleles, so the called copy numbers can be calculated from their sum. GAP results format: columns “Ind” and “Ind_K” specify probe indexes; “CN1” specifies the copy number. “Chromosome”; “Cn” specifies the copy number. [file 1471-2105-14-84-S4.zip]

Archive with 7 entries (6 files):
- cellline/
- cellline/gap_p1.txt
- cellline/gap_0.47.txt
- cellline/taps_example16.txt
- cellline/ascat_p1.txt
- cellline/taps_example02.txt
- cellline/ascat_p0.47.txt
